# Supplementary material for: Selective crystallization of indigo B by a modified sublimation method and its redetermined structure
Source: Acta Crystallogr Sect E Struct Rep Online. 2011 Oct 8;67(Pt 11):o2867. doi: 10.1107/S1600536811040220 (PMC3247602; doi:10.1107/S1600536811040220)
Supplement: Supplementary file 1 [file e-67-o2867-sup1.cif]

##############################################################################
#                                                                            #
# This CIF contains the data in a paper accepted for publication in          #
# Acta Crystallographica Section E. It conforms to the requirements of       #
# Notes for Authors for Acta Crystallographica Section E, and has been       #
# peer reviewed under the auspices of the IUCr Commission on Journals.       #
#                                                                            #
# Full details of the Crystallographic Information File format               #
# are given in the paper "The Crystallographic Information File (CIF):       #
# a New Standard Archive File for Crystallography" by S. R. Hall, F. H.      #
# Allen and I. D. Brown [Acta Cryst. (1991), A47, 655-685].                  #
#                                                                            #
# The current version of the core CIF dictionary is obtainable from          #
# ftp://ftp.iucr.org/pub/cif_core.dic.                                       #
#                                                                            #
# Software is freely available for graphical display of the structure(s)     #
# in this CIF. For information consult the CIF software page                 #
# http://www.iucr.org/resources/cif/software.                                #
#                                                                            #
# This file may be used for bona fide research purposes within the           #
# scientific community so long as proper attribution is given to the journal # 
# article from which it was obtained.                                        #
#                                                                            #
##############################################################################
data_global
_audit_creation_method     'WinGX routine CIF_UPDATE'
_audit_conform_dict_name     cif_core.dic
_audit_conform_dict_version     2.3
_journal_date_recd_electronic     2011-07-19
_journal_date_accepted     2011-09-29
_journal_name_full     'Acta Crystallographica, Section E'
_journal_year     2011
_journal_volume     67
_journal_issue     11
_journal_page_first     o2867
_journal_page_last     o2867
_journal_paper_category     QO
_journal_coeditor_code     HB6323
_publ_contact_author_name     'Harald Krautscheid'
_publ_contact_author_address
;
Universit\"at Leipzig
Fakult\"at f\"ur Chemie und Mineralogie
Institut f\"ur Anorganische Chemie
Johannisallee 29
D-04103 Leipzig
Germany
;
_publ_contact_author_email     'krautscheid@rz.uni-leipzig.de'
_publ_contact_author_fax     '0049 341 9736199'
_publ_contact_author_phone     '0049 341 9736172'
_publ_section_title
;
Selective crystallization of indigo B by a modified sublimation method and its
redetermined structure
;
loop_
    _publ_author_name
    _publ_author_address
    'Florian Kettner'
;Universit\"at Leipzig
Fakult\"at f\"ur Chemie und Mineralogie
Institut f\"ur Anorganische Chemie
Johannisallee 29
D-04103 Leipzig
Germany
;
    'Lucie H\"uter'
;Spezialschulteil Mathematik/Naturwissenschaften/Informatik am
Albert-Schweitzer-Gymnasium Erfurt
Vilniuser Strasse 17a
D-99089 Erfurt
Germany
;
    'Johanna Sch\"afer'
;Spezialschulteil Mathematik/Naturwissenschaften/Informatik am
Albert-Schweitzer-Gymnasium Erfurt
Vilniuser Strasse 17a
D-99089 Erfurt
Germany
;
    'Konstantin R\"oder'
;Spezialschulteil Mathematik/Naturwissenschaften/Informatik am
Albert-Schweitzer-Gymnasium Erfurt
Vilniuser Strasse 17a
D-99089 Erfurt
Germany
;
    'Uta Purgahn'
;Spezialschulteil Mathematik/Naturwissenschaften/Informatik am
Albert-Schweitzer-Gymnasium Erfurt
Vilniuser Strasse 17a
D-99089 Erfurt
Germany
;
    'Harald Krautscheid'
;Universit\"at Leipzig
Fakult\"at f\"ur Chemie und Mineralogie
Institut f\"ur Anorganische Chemie
Johannisallee 29
D-04103 Leipzig
Germany
;
data_I
_audit_creation_method     'WinGX routine CIF_UPDATE'
_chemical_name_systematic
;
2-(3-oxoindolin-2-ylidene)indolin-3-one
;
_chemical_name_common
;
indigo B
;
_chemical_formula_moiety     'C16 H10 N2 O2'
_chemical_formula_sum     'C16 H10 N2 O2'
_chemical_formula_iupac     'C16 H10 N2 O2'
_chemical_formula_weight     262.26
_symmetry_cell_setting     monoclinic
_symmetry_space_group_name_H-M     'P 21/n'
_symmetry_space_group_name_Hall     '-P 2yn'
loop_
    _symmetry_equiv_pos_as_xyz
    'x, y, z'
    '-x+1/2, y+1/2, -z+1/2'
    '-x, -y, -z'
    'x-1/2, -y-1/2, z-1/2'
_cell_length_a     9.799(2)
_cell_length_b     5.9064(10)
_cell_length_c     10.755(3)
_cell_angle_alpha     90
_cell_angle_beta     106.781(18)
_cell_angle_gamma     90
_cell_volume     596.0(2)
_cell_formula_units_Z     2
_cell_measurement_reflns_used     3816
_cell_measurement_theta_min     1.9
_cell_measurement_theta_max     26.00
_cell_measurement_temperature     213(2)
_exptl_crystal_description     'fragment of long platelet'
_exptl_crystal_colour     'dark blue'
_exptl_crystal_size_max     1.00
_exptl_crystal_size_mid     0.50
_exptl_crystal_size_min     0.30
_exptl_crystal_density_diffrn     1.461
_exptl_crystal_density_method     'not measured'
_exptl_crystal_F_000     272
_exptl_absorpt_coefficient_mu     0.099
_exptl_absorpt_correction_type     none
_diffrn_ambient_temperature     213(2)
_diffrn_radiation_type     MoK\a
_diffrn_radiation_wavelength     0.71073
_diffrn_radiation_source     'fine-focus sealed tube'
_diffrn_radiation_monochromator     graphite
_diffrn_measurement_device_type     'Stoe IPDS 1'
_diffrn_measurement_device     '2-circle goniometer'
_diffrn_measurement_method     '\w scans'
_diffrn_reflns_number     4479
_diffrn_reflns_av_R_equivalents     0.0334
_diffrn_reflns_theta_min     1.9
_diffrn_reflns_theta_max     26.00
_diffrn_reflns_theta_full     26.00
_diffrn_measured_fraction_theta_max     0.954
_diffrn_measured_fraction_theta_full     0.954
_diffrn_reflns_limit_h_min     -12
_diffrn_reflns_limit_h_max     11
_diffrn_reflns_limit_k_min     -6
_diffrn_reflns_limit_k_max     6
_diffrn_reflns_limit_l_min     -13
_diffrn_reflns_limit_l_max     13
_diffrn_standards_number     ?
_reflns_number_total     1115
_reflns_number_gt     896
_reflns_threshold_expression     I>2\s(I)
_refine_ls_structure_factor_coef     Fsqd
_refine_ls_matrix_type     full
_refine_ls_R_factor_gt     0.0364
_refine_ls_wR_factor_ref     0.0955
_refine_ls_goodness_of_fit_ref     1.033
_refine_ls_restrained_S_all     1.033
_refine_ls_number_reflns     1115
_refine_ls_number_parameters     91
_refine_ls_number_restraints     0
_refine_ls_hydrogen_treatment     constr
_refine_ls_weighting_scheme     calc
_refine_ls_weighting_details
                 'calc w=1/[\s^2^(Fo^2^)+(0.0607P)^2^] where P=(Fo^2^+2Fc^2^)/3'
_refine_ls_shift/su_max     0
_refine_diff_density_max     0.196
_refine_diff_density_min     -0.161
_refine_ls_extinction_method     none
loop_
    _atom_type_symbol
    _atom_type_description
    _atom_type_scat_dispersion_real
    _atom_type_scat_dispersion_imag
    _atom_type_scat_source
    C C 0.0033 0.0016 'International Tables Vol C Tables 4.2.6.8 and 6.1.1.4'
    H H 0 0 'International Tables Vol C Tables 4.2.6.8 and 6.1.1.4'
    N N 0.0061 0.0033 'International Tables Vol C Tables 4.2.6.8 and 6.1.1.4'
    O O 0.0106 0.006 'International Tables Vol C Tables 4.2.6.8 and 6.1.1.4'
_computing_data_collection     'X-AREA (Stoe & Cie, 2005)'
_computing_cell_refinement     'X-AREA (Stoe & Cie, 2005)'
_computing_data_reduction     'X-AREA (Stoe & Cie, 2005)'
_computing_structure_solution     'SHELXS97 (Sheldrick, 2008)'
_computing_structure_refinement     'SHELXL97 (Sheldrick, 2008)'
_computing_molecular_graphics     'DIAMOND (Brandenburg, 2004)'
_computing_publication_material     'WinGX (Farrugia, 1999)'
loop_
    _atom_site_type_symbol
    _atom_site_label
    _atom_site_fract_x
    _atom_site_fract_y
    _atom_site_fract_z
    _atom_site_U_iso_or_equiv
    _atom_site_adp_type
    _atom_site_calc_flag
    _atom_site_refinement_flags
    _atom_site_occupancy
    _atom_site_symmetry_multiplicity
    _atom_site_disorder_assembly
    _atom_site_disorder_group
    N N1 0.51536(12) 0.2222(2) 0.62685(11) 0.0300(3) Uani d . 1 1 . .
    H H1 0.5926 0.1963 0.6897 0.036 Uiso calc R 1 1 . .
    C C2 0.46722(14) 0.0924(3) 0.51583(13) 0.0275(4) Uani d . 1 1 . .
    C C3 0.32960(14) 0.1920(3) 0.43595(13) 0.0291(4) Uani d . 1 1 . .
    C C3a 0.30488(14) 0.3864(3) 0.50987(14) 0.0306(4) Uani d . 1 1 . .
    C C4 0.19548(16) 0.5474(3) 0.48631(16) 0.0386(4) Uani d . 1 1 . .
    H H4 0.1176 0.5391 0.4111 0.046 Uiso calc R 1 1 . .
    C C5 0.20430(18) 0.7188(3) 0.57588(17) 0.0419(4) Uani d . 1 1 . .
    H H5 0.1310 0.8269 0.5622 0.050 Uiso calc R 1 1 . .
    C C6 0.32189(17) 0.7325(3) 0.68710(16) 0.0387(4) Uani d . 1 1 . .
    H H6 0.3261 0.8513 0.7463 0.046 Uiso calc R 1 1 . .
    C C7 0.43206(16) 0.5759(3) 0.71239(15) 0.0342(4) Uani d . 1 1 . .
    H H7 0.5108 0.5872 0.7868 0.041 Uiso calc R 1 1 . .
    C C7a 0.42120(14) 0.4009(3) 0.62272(14) 0.0284(4) Uani d . 1 1 . .
    O O 0.25789(11) 0.1165(2) 0.32944(10) 0.0380(3) Uani d . 1 1 . .
loop_
    _atom_site_aniso_label
    _atom_site_aniso_U_11
    _atom_site_aniso_U_22
    _atom_site_aniso_U_33
    _atom_site_aniso_U_12
    _atom_site_aniso_U_13
    _atom_site_aniso_U_23
    N1 0.0249(6) 0.0319(8) 0.0282(6) 0.0016(5) -0.0003(4) -0.0006(5)
    C2 0.0234(6) 0.0297(10) 0.0270(7) -0.0025(5) 0.0034(5) 0.0038(6)
    C3 0.0241(7) 0.0322(10) 0.0280(7) -0.0018(6) 0.0028(5) 0.0053(6)
    C3a 0.0279(7) 0.0317(10) 0.0311(8) 0.0006(6) 0.0068(6) 0.0041(6)
    C4 0.0327(7) 0.0423(11) 0.0382(8) 0.0080(7) 0.0064(6) 0.0058(7)
    C5 0.0413(9) 0.0378(12) 0.0489(10) 0.0121(7) 0.0164(7) 0.0053(7)
    C6 0.0440(9) 0.0322(11) 0.0447(9) -0.0008(7) 0.0202(7) -0.0045(7)
    C7 0.0339(7) 0.0351(11) 0.0334(8) -0.0048(6) 0.0091(6) -0.0021(6)
    C7a 0.0267(6) 0.0294(10) 0.0289(7) -0.0014(6) 0.0079(5) 0.0044(6)
    O 0.0321(5) 0.0408(8) 0.0320(6) 0.0019(5) -0.0051(4) -0.0010(5)
_geom_special_details
;
All e.s.d.'s (except the e.s.d. in the dihedral angle between two l.s. planes)
are estimated using the full covariance matrix. The cell e.s.d.'s are taken
into account individually in the estimation of e.s.d.'s in distances, angles
and torsion angles; correlations between e.s.d.'s in cell parameters are only
used when they are defined by crystal symmetry. An approximate (isotropic)
treatment of cell e.s.d.'s is used for estimating e.s.d.'s involving l.s.
planes.
;
loop_
    _geom_bond_atom_site_label_1
    _geom_bond_atom_site_label_2
    _geom_bond_site_symmetry_2
    _geom_bond_distance
    _geom_bond_publ_flag
    N1 C2 . 1.3821(19) n
    N1 C7a . 1.394(2) n
    N1 H1 . 0.8700 ?
    C2 C2 3_656 1.359(3) n
    C2 C3 . 1.4944(19) n
    C3 O . 1.2409(18) n
    C3 C3a . 1.456(2) n
    C3a C4 . 1.400(2) n
    C3a C7a . 1.407(2) n
    C4 C5 . 1.383(3) n
    C4 H4 . 0.9400 ?
    C5 C6 . 1.403(3) n
    C5 H5 . 0.9400 ?
    C6 C7 . 1.387(2) n
    C6 H6 . 0.9400 ?
    C7 C7a . 1.397(2) n
    C7 H7 . 0.9400 ?
loop_
    _geom_angle_atom_site_label_1
    _geom_angle_atom_site_label_2
    _geom_angle_atom_site_label_3
    _geom_angle_site_symmetry_1
    _geom_angle_site_symmetry_3
    _geom_angle
    _geom_angle_publ_flag
    C2 N1 C7a . . 109.55(12) n
    C2 N1 H1 . . 125.2 ?
    C7a N1 H1 . . 125.2 ?
    C2 C2 N1 3_656 . 126.43(16) n
    C2 C2 C3 3_656 . 125.83(16) n
    N1 C2 C3 . . 107.74(13) n
    O C3 C3a . . 130.39(13) n
    O C3 C2 . . 124.47(15) n
    C3a C3 C2 . . 105.14(12) n
    C4 C3a C7a . . 120.14(15) ?
    C4 C3a C3 . . 132.53(14) n
    C7a C3a C3 . . 107.31(12) n
    C5 C4 C3aA . . 118.71(14) ?
    C5 C4 H4 . . 120.6 ?
    C3a C4 H4 . . 120.6 ?
    C4 C5 C6 . . 120.45(15) ?
    C4 C5 H5 . . 119.8 ?
    C6 C5 H5 . . 119.8 ?
    C7 C6 C5 . . 121.99(15) ?
    C7 C6 H6 . . 119.0 ?
    C5 C6 H6 . . 119.0 ?
    C6 C7 C7a . . 117.26(14) ?
    C6 C7 H7 . . 121.4 ?
    C7a C7 H7 . . 121.4 ?
    N1 C7a C7 . . 128.36(13) n
    N1 C7a C3a . . 110.21(13) n
    C7 C7a C3a . . 121.43(14) ?
loop_
    _geom_hbond_atom_site_label_D
    _geom_hbond_atom_site_label_H
    _geom_hbond_atom_site_label_A
    _geom_hbond_site_symmetry_A
    _geom_hbond_distance_DH
    _geom_hbond_distance_HA
    _geom_hbond_distance_DA
    _geom_hbond_angle_DHA
    N1 H1 O 3_656 0.87 2.40 2.9254(17) 119
    N1 H1 O 4_666 0.87 2.17 2.8832(17) 139
