# Supplementary material for: Selective crystallization of indigo B by a modified sublimation method and its redetermined structure
Source: Acta Crystallogr Sect E Struct Rep Online. 2011 Oct 8;67(Pt 11):o2867. doi: 10.1107/S1600536811040220 (PMC3247602; doi:10.1107/S1600536811040220)
Supplement: Supplementary file 2 [file e-67-o2867-Isup2.hkl]

# 
# h,k,l, Fc-squared, Fo-squared, sigma(Fo-squared) and status flag 
# 
data_I
_shelx_title ' ip1-714a in P 21/n' 
_shelx_refln_list_code          4 
_shelx_F_calc_maximum       62.44 
_exptl_crystal_F_000       272.00 
_reflns_d_resolution_high  0.8110 
 
loop_ 
 _symmetry_equiv_pos_as_xyz 
 'x, y, z' 
 '-x+1/2, y+1/2, -z+1/2' 
 '-x, -y, -z' 
 'x-1/2, -y-1/2, z-1/2' 
 
_cell_length_a     9.7994 
_cell_length_b     5.9064 
_cell_length_c    10.7547 
_cell_angle_alpha  90.000 
_cell_angle_beta  106.781 
_cell_angle_gamma  90.000 
 
_shelx_F_squared_multiplier     1.000 
 
loop_ 
 _refln_index_h 
 _refln_index_k 
 _refln_index_l 
 _refln_F_squared_calc 
 _refln_F_squared_meas 
 _refln_F_squared_sigma 
 _refln_observed_status 
   2   0   0      841.16      968.31     22.99 o 
   4   0   0     1129.44     1148.23     24.09 o 
   6   0   0       69.85       76.87      2.47 o 
   8   0   0      232.83      230.88      5.61 o 
  10   0   0       23.49       24.79      2.74 o 
   1   1   0       11.99       19.43      3.26 o 
   2   1   0      514.77      541.23      4.98 o 
   3   1   0       36.11       34.07      1.88 o 
   4   1   0      458.97      450.07      4.22 o 
   5   1   0      444.94      472.42      5.80 o 
   6   1   0      106.10      111.68      1.40 o 
   7   1   0       63.50       62.95      1.52 o 
   8   1   0       52.66       49.97      1.46 o 
   9   1   0       11.82       13.60      1.60 o 
  10   1   0        2.76        2.29      1.72 o 
  11   1   0       10.47       10.60      1.55 o 
   1   2   0      845.36      840.62     13.06 o 
   2   2   0       78.52       83.00      2.56 o 
   3   2   0      278.07      264.31      2.82 o 
   4   2   0       18.68       21.43      1.85 o 
   5   2   0      160.13      155.45      2.52 o 
   6   2   0      327.62      328.06      2.65 o 
   7   2   0        3.53        7.26      1.43 o 
   8   2   0        5.44        6.59      1.47 o 
   9   2   0       66.65       63.66      1.73 o 
  10   2   0        7.11        9.20      1.63 o 
  11   2   0        8.76        9.34      1.78 o 
   1   3   0       56.81       52.69      5.39 o 
   2   3   0      278.00      303.36      3.89 o 
   3   3   0       23.91       26.68      1.95 o 
   4   3   0        3.89        4.71      1.56 o 
   5   3   0       27.80       27.80      1.87 o 
   6   3   0      162.93      156.83      2.44 o 
   7   3   0       16.43       14.89      1.58 o 
   8   3   0       10.56       10.91      1.91 o 
   9   3   0        0.02        0.90      1.56 o 
  10   3   0       13.43       12.98      1.66 o 
   2   4   0        6.69        5.76      2.77 o 
   3   4   0       32.29       29.87      2.13 o 
   4   4   0       11.81       10.95      1.98 o 
   5   4   0      154.14      146.58      2.36 o 
   6   4   0      198.94      183.25      2.39 o 
   7   4   0        0.12        0.64      1.53 o 
   8   4   0        0.04        0.46      1.91 o 
   9   4   0       35.45       38.31      1.74 o 
   3   5   0       38.46       39.99      2.93 o 
   4   5   0        3.65        4.71      2.11 o 
   5   5   0        7.34        8.84      1.92 o 
   6   5   0        0.88        2.09      1.88 o 
   7   5   0       21.28       18.27      2.00 o 
   8   5   0        9.59       10.04      2.02 o 
   4   6   0       27.57       27.12      3.65 o 
   5   6   0       45.12       48.87      2.60 o 
   6   6   0        8.10        9.72      2.16 o 
 -11   0   1       28.88       27.50      2.84 o 
  -9   0   1       73.37       78.43      2.92 o 
  -7   0   1       27.52       32.13      5.70 o 
  -5   0   1      294.33      276.38      6.99 o 
  -3   0   1      185.57      213.15      5.71 o 
   3   0   1     2231.65     2336.14     46.09 o 
   5   0   1        2.23        6.24      1.86 o 
   7   0   1      118.54      119.96      3.39 o 
   9   0   1      376.29      363.39     14.31 o 
  11   0   1        0.45        0.00      5.40 o 
 -11   1   1       24.02       22.46      1.99 o 
 -10   1   1      165.47      154.17      2.10 o 
  -9   1   1       48.88       47.03      1.68 o 
  -8   1   1       68.53       70.49      1.75 o 
  -7   1   1        6.49        9.49      1.76 o 
  -6   1   1       47.84       47.72      1.71 o 
  -5   1   1        0.14        0.32      1.90 o 
  -4   1   1      599.14      617.61      4.67 o 
  -3   1   1      853.01      852.13      7.14 o 
  -2   1   1     2340.03     2524.64     23.51 o 
  -1   1   1      230.05      271.11      5.30 o 
   0   1   1      329.64      381.01      6.27 o 
   1   1   1        0.41        5.65      4.02 o 
   2   1   1       17.30       14.20      2.35 o 
   3   1   1      519.07      511.99      3.84 o 
   4   1   1        3.06        2.91      1.90 o 
   5   1   1        4.75        3.26      1.46 o 
   6   1   1       22.52       17.60      1.33 o 
   7   1   1        6.13        7.24      1.40 o 
   8   1   1      250.21      250.56      5.59 o 
   9   1   1       30.94       32.13      1.69 o 
  10   1   1       25.08       24.69      1.67 o 
  11   1   1       27.93       27.31      1.89 o 
 -11   2   1       15.73       18.32      1.65 o 
 -10   2   1       40.63       41.79      1.56 o 
  -9   2   1        0.07        1.03      1.35 o 
  -8   2   1       36.32       32.31      1.60 o 
  -7   2   1       57.67       57.59      1.60 o 
  -6   2   1       24.38       20.91      1.60 o 
  -5   2   1      382.97      381.54      2.94 o 
  -4   2   1       27.49       43.10      1.68 o 
  -3   2   1      145.46      145.86      2.45 o 
  -2   2   1      369.86      357.33      3.84 o 
  -1   2   1        1.47        1.43      2.71 o 
   0   2   1      133.02      140.88      4.63 o 
   1   2   1      411.02      419.89      4.62 o 
   2   2   1     1098.74     1097.67     15.75 o 
   3   2   1      542.95      583.83      5.33 o 
   4   2   1      224.04      230.54      2.38 o 
   5   2   1        0.81        2.15      1.30 o 
   6   2   1      150.25      152.34      1.70 o 
   7   2   1       42.42       47.02      1.49 o 
   8   2   1      203.34      186.34      3.77 o 
   9   2   1       17.32       17.63      1.45 o 
  10   2   1        1.15        2.48      1.57 o 
 -10   3   1        8.33        7.29      1.96 o 
  -9   3   1        3.86        4.81      1.67 o 
  -8   3   1       12.49       13.72      1.60 o 
  -7   3   1       37.40       33.30      1.96 o 
  -6   3   1       34.08       30.98      1.64 o 
  -5   3   1      107.33      111.65      2.32 o 
  -4   3   1        1.56        1.09      2.04 o 
  -3   3   1      130.68      113.39      2.25 o 
  -2   3   1       37.19       41.23      2.40 o 
  -1   3   1       77.16       83.14      4.65 o 
   0   3   1      182.39      166.54      6.16 o 
   1   3   1      651.77      679.02     17.62 o 
   2   3   1       21.70       15.84      2.02 o 
   3   3   1      153.27      163.29      2.52 o 
   4   3   1       13.88       13.57      1.38 o 
   5   3   1      274.13      274.51      2.96 o 
   6   3   1        9.21        9.14      1.73 o 
   7   3   1        9.04        7.59      1.46 o 
   8   3   1        1.46        1.09      1.33 o 
   9   3   1       46.96       44.72      1.75 o 
  10   3   1        5.65        7.54      1.98 o 
  -9   4   1        3.11        2.47      1.76 o 
  -8   4   1        0.00        0.49      1.91 o 
  -7   4   1      144.24      134.47      2.18 o 
  -6   4   1        0.20        1.26      1.82 o 
  -5   4   1       11.40       13.00      1.95 o 
  -4   4   1       51.41       50.72      2.17 o 
  -3   4   1      532.79      522.33      5.80 o 
  -2   4   1       19.08       17.50      3.44 o 
  -1   4   1      294.40      306.55     16.29 o 
   1   4   1       13.90        7.33      3.51 o 
   2   4   1       95.52      101.29      2.59 o 
   3   4   1       69.93       70.04      2.06 o 
   4   4   1      207.41      207.03      2.52 o 
   5   4   1       19.54       18.42      1.77 o 
   6   4   1       12.80       12.93      1.76 o 
   7   4   1       45.50       44.73      1.99 o 
   8   4   1       25.79       28.47      1.80 o 
   9   4   1        4.11        3.25      1.63 o 
  -8   5   1        8.28        7.63      1.81 o 
  -7   5   1        4.59        7.81      1.95 o 
  -6   5   1        0.45        1.06      1.95 o 
  -5   5   1        2.69        1.98      2.15 o 
  -4   5   1      100.09      100.05      2.65 o 
  -3   5   1       67.79       58.85      3.62 o 
   3   5   1        4.46        5.02      2.31 o 
   4   5   1        0.04        1.12      1.92 o 
   5   5   1        6.45        5.57      1.98 o 
   6   5   1       10.24       12.22      1.97 o 
   7   5   1       30.85       33.44      1.94 o 
   8   5   1       80.20       81.84      2.81 o 
  -6   6   1       16.11       24.20      2.44 o 
  -5   6   1        0.00        0.40      2.62 o 
  -4   6   1       11.87       14.58      3.78 o 
   4   6   1       30.52       32.09      2.92 o 
   5   6   1        0.76        0.34      2.15 o 
   6   6   1        1.27        1.36      2.21 o 
 -10   0   2      317.56      317.73      3.03 o 
  -8   0   2       29.34       31.69      2.25 o 
  -6   0   2      765.03      750.67      3.63 o 
  -4   0   2      315.85      332.75      4.18 o 
  -2   0   2      784.36      832.73      7.36 o 
   0   0   2     1072.41     1185.37      9.31 o 
   2   0   2       36.69       28.24      2.97 o 
   4   0   2      344.57      395.94     10.42 o 
   6   0   2      185.99      195.36      3.51 o 
   8   0   2      195.01      192.82      6.08 o 
  10   0   2        1.04        1.70      1.72 o 
 -11   1   2       28.27       28.74      1.66 o 
 -10   1   2        1.70        3.12      1.70 o 
  -9   1   2       56.91       56.65      1.66 o 
  -8   1   2       92.74       93.14      1.92 o 
  -7   1   2       42.54       41.55      1.73 o 
  -6   1   2      289.24      290.29      1.91 o 
  -5   1   2      342.77      333.90      2.24 o 
  -4   1   2      265.06      293.14      2.78 o 
  -3   1   2       97.44      147.09      5.52 o 
  -1   1   2     3898.42     4165.35     21.93 o 
   0   1   2      372.52      389.28      5.48 o 
   1   1   2        0.45        0.00      2.77 o 
   2   1   2      235.99      224.96      3.08 o 
   3   1   2       56.41       63.61      2.10 o 
   4   1   2      366.19      397.65      3.31 o 
   5   1   2       85.08       88.82      1.73 o 
   6   1   2      132.89      128.47      1.94 o 
   7   1   2        2.84        3.63      1.23 o 
   8   1   2        3.46        4.93      1.30 o 
   9   1   2        8.73        8.56      1.17 o 
  10   1   2       58.70       61.25      2.55 o 
 -11   2   2        5.40        7.25      1.64 o 
 -10   2   2        0.65        1.10      1.49 o 
  -9   2   2       24.88       21.63      1.41 o 
  -8   2   2        4.29        4.18      1.69 o 
  -7   2   2      276.35      279.24      3.95 o 
  -6   2   2        6.71        4.79      1.43 o 
  -5   2   2       30.33       24.41      1.34 o 
  -4   2   2       10.77       15.80      1.70 o 
  -3   2   2      481.18      477.69      5.63 o 
  -2   2   2      440.07      463.03      6.60 o 
  -1   2   2      139.62      165.52      3.32 o 
   0   2   2       36.82       35.45      2.66 o 
   1   2   2       65.65       64.57      2.74 o 
   2   2   2      140.75      146.51      2.69 o 
   3   2   2       19.48       18.77      2.04 o 
   4   2   2       26.58       32.14      1.64 o 
   5   2   2       32.21       27.60      1.44 o 
   6   2   2      175.07      169.54      2.57 o 
   7   2   2        2.95        4.17      1.25 o 
   8   2   2        0.01        0.00      1.18 o 
   9   2   2        8.29        9.27      1.26 o 
  10   2   2       14.78       17.07      1.65 o 
 -10   3   2       18.30       18.80      1.80 o 
  -9   3   2       13.43       13.01      1.95 o 
  -8   3   2      128.55      119.16      2.04 o 
  -7   3   2       60.66       58.26      1.87 o 
  -6   3   2      159.17      149.93      2.16 o 
  -5   3   2        1.06        0.93      1.74 o 
  -4   3   2       23.67       23.75      1.89 o 
  -3   3   2       12.66       13.17      1.89 o 
  -2   3   2        0.04        1.20      2.09 o 
  -1   3   2      387.61      413.05     12.40 o 
   0   3   2       19.99       20.49      2.63 o 
   1   3   2      436.94      445.19      5.80 o 
   2   3   2      212.54      231.31      3.71 o 
   3   3   2       40.57       41.16      2.02 o 
   4   3   2      494.35      476.82      5.93 o 
   5   3   2       11.88       14.57      1.55 o 
   6   3   2       43.91       40.80      1.47 o 
   7   3   2        0.96        1.94      1.32 o 
   8   3   2      126.26      139.65      3.03 o 
   9   3   2        5.45        6.27      1.48 o 
 -10   4   2        0.93        3.15      1.66 o 
  -9   4   2        0.12        0.86      1.73 o 
  -8   4   2        9.85       11.21      1.80 o 
  -7   4   2        0.14        1.13      1.88 o 
  -6   4   2        8.69       10.97      1.86 o 
  -5   4   2        8.12        8.16      1.94 o 
  -4   4   2      112.45      115.48      2.17 o 
  -3   4   2      108.78      101.38      2.34 o 
  -2   4   2        0.02        0.00      2.57 o 
  -1   4   2       46.06       45.65      3.69 o 
   0   4   2        4.57        6.87      3.29 o 
   1   4   2        0.02        0.65      2.27 o 
   2   4   2       75.62       76.88      2.56 o 
   3   4   2       45.23       43.83      1.91 o 
   4   4   2       42.45       40.37      1.86 o 
   5   4   2        1.47        2.98      1.50 o 
   6   4   2       98.44       96.16      1.96 o 
   7   4   2       10.61       12.53      1.75 o 
   8   4   2       13.77       14.85      1.78 o 
  -8   5   2       11.86       11.74      2.02 o 
  -7   5   2       61.48       69.92      2.19 o 
  -6   5   2       35.46       33.69      2.05 o 
  -5   5   2        0.33        0.00      2.13 o 
  -4   5   2        4.68        4.82      2.14 o 
  -3   5   2      270.08      269.62      8.79 o 
  -2   5   2       66.29       64.26      4.25 o 
  -1   5   2       11.56       12.46      5.00 o 
   1   5   2        4.67        5.06      3.28 o 
   2   5   2        5.48        6.10      2.21 o 
   3   5   2      140.51      145.52      3.40 o 
   4   5   2       23.27       21.76      1.81 o 
   5   5   2      171.92      167.50      2.49 o 
   6   5   2       15.03       17.23      1.64 o 
   7   5   2       84.91       87.30      2.33 o 
  -6   6   2        0.24        0.74      2.27 o 
  -5   6   2        1.30        2.61      3.32 o 
  -4   6   2        7.34        8.61      3.21 o 
   3   6   2      104.33       99.55      5.81 o 
   4   6   2       20.69       19.06      2.57 o 
   5   6   2        2.07        3.40      2.21 o 
 -11   0   3       58.37       55.44      2.48 o 
  -9   0   3        1.09        1.28      2.23 o 
  -7   0   3      365.34      354.40      2.77 o 
  -5   0   3      125.56      123.00      3.98 o 
  -3   0   3      283.20      284.83      4.62 o 
  -1   0   3      471.44      485.69      6.32 o 
   1   0   3      744.71      719.76     12.52 o 
   3   0   3        0.00        0.23      2.64 o 
   5   0   3       32.28       36.26      2.42 o 
   7   0   3        1.86        0.33      2.64 o 
   9   0   3       30.13       26.26      2.30 o 
 -11   1   3       25.93       30.51      1.80 o 
 -10   1   3       51.31       50.97      1.69 o 
  -9   1   3       15.73       16.40      1.61 o 
  -8   1   3       16.29       16.59      1.30 o 
  -7   1   3      202.41      188.47      1.77 o 
  -6   1   3       35.47       43.83      1.22 o 
  -5   1   3        4.56        5.79      2.09 o 
  -4   1   3      561.19      548.75      8.93 o 
  -3   1   3      618.49      610.23      5.09 o 
  -2   1   3     3384.36     3594.16     19.24 o 
  -1   1   3     1337.88     1425.37      5.76 o 
   0   1   3      192.78      188.44      3.82 o 
   1   1   3      375.80      379.48      3.62 o 
   2   1   3     1227.39     1308.32     12.64 o 
   3   1   3       27.63       25.45      2.28 o 
   4   1   3       47.54       57.05      1.80 o 
   5   1   3      181.78      181.41      2.36 o 
   6   1   3        0.01        0.94      1.59 o 
   7   1   3      450.06      418.14     10.84 o 
   8   1   3        4.36        3.75      1.11 o 
   9   1   3       23.13       22.57      1.62 o 
  10   1   3        3.56        3.20      1.17 o 
 -11   2   3        3.13        3.77      1.61 o 
 -10   2   3        7.33        8.50      1.90 o 
  -9   2   3        5.67        6.15      1.40 o 
  -8   2   3      265.10      262.65      2.15 o 
  -7   2   3        4.58        4.78      1.27 o 
  -6   2   3        2.88        4.03      1.21 o 
  -5   2   3      195.53      176.88      2.09 o 
  -4   2   3     1244.46     1273.79     19.46 o 
  -3   2   3       18.10       14.72      2.33 o 
  -2   2   3       48.74       49.40      2.20 o 
  -1   2   3      174.94      181.79      3.01 o 
   0   2   3      287.18      300.03      3.77 o 
   1   2   3       75.04       76.34      2.27 o 
   2   2   3        6.05        6.48      2.00 o 
   3   2   3      152.24      162.69      2.34 o 
   4   2   3       90.49       88.89      1.85 o 
   5   2   3       15.43       13.98      1.77 o 
   6   2   3       76.08       74.97      3.27 o 
   7   2   3      132.10      139.20      2.41 o 
   8   2   3        2.42        2.04      1.24 o 
   9   2   3       30.98       34.04      1.98 o 
  10   2   3        0.99        2.10      1.65 o 
 -11   3   3       14.52       12.58      2.05 o 
 -10   3   3        5.00        5.69      1.48 o 
  -9   3   3       30.86       30.79      1.63 o 
  -8   3   3        2.25        3.06      1.55 o 
  -7   3   3        0.07        0.88      1.51 o 
  -6   3   3       12.78       11.70      1.44 o 
  -5   3   3      135.88      129.94      2.40 o 
  -4   3   3       67.78       66.34      2.06 o 
  -3   3   3      199.66      180.08      2.71 o 
  -2   3   3       50.41       53.14      2.43 o 
  -1   3   3      102.68       87.91      2.56 o 
   0   3   3       32.36       21.48      2.24 o 
   1   3   3      446.72      446.13      6.50 o 
   2   3   3        3.97        6.82      1.84 o 
   3   3   3       76.15       77.12      1.95 o 
   4   3   3      101.76       98.06      2.07 o 
   5   3   3       88.83       92.40      1.72 o 
   6   3   3       19.97       17.21      1.73 o 
   7   3   3       82.27       80.99      1.48 o 
   8   3   3       68.41       63.46      1.88 o 
   9   3   3       26.17       29.92      1.34 o 
 -10   4   3        3.78        2.94      1.78 o 
  -9   4   3        5.17        6.67      1.94 o 
  -8   4   3       13.12        8.78      1.76 o 
  -7   4   3        0.00        0.00      1.68 o 
  -6   4   3        8.53        8.81      1.67 o 
  -5   4   3      165.71      154.09      2.18 o 
  -4   4   3        0.84        0.61      1.44 o 
  -3   4   3       66.63       66.96      2.42 o 
  -2   4   3       85.58       76.36      2.45 o 
  -1   4   3       37.19       39.36      2.67 o 
   0   4   3       63.60       63.92      2.70 o 
   1   4   3      109.45      113.71      2.53 o 
   2   4   3        3.51        3.70      1.95 o 
   3   4   3        5.28        4.23      1.74 o 
   4   4   3       73.49       73.28      1.80 o 
   5   4   3      181.02      179.96      2.83 o 
   6   4   3       51.53       54.04      1.70 o 
   7   4   3       31.50       34.27      1.39 o 
   8   4   3        0.05        0.00      1.62 o 
  -8   5   3       37.07       45.07      2.12 o 
  -7   5   3        0.31        3.12      1.71 o 
  -6   5   3        1.51        0.62      1.89 o 
  -5   5   3       44.32       45.08      2.18 o 
  -4   5   3        4.24        6.59      2.06 o 
  -3   5   3        8.98        7.88      2.71 o 
  -2   5   3      333.65      307.62      5.45 o 
  -1   5   3       47.02       45.46      3.59 o 
   0   5   3        0.50        1.75      3.17 o 
   1   5   3       14.01       12.46      2.95 o 
   2   5   3      334.44      335.42      7.69 o 
   3   5   3        1.43        2.37      1.99 o 
   4   5   3        0.41        0.63      1.85 o 
   5   5   3        1.48        2.47      1.70 o 
   6   5   3        0.15        0.32      1.61 o 
   7   5   3        0.03        0.17      1.55 o 
  -6   6   3        2.37        2.92      2.26 o 
  -5   6   3        4.34        4.41      3.03 o 
  -4   6   3        1.61        3.11      2.92 o 
  -3   6   3       14.05       15.07      3.73 o 
  -2   6   3        0.69        0.48      4.94 o 
   2   6   3       11.47       12.24      3.16 o 
   3   6   3        1.85        1.77      2.29 o 
   4   6   3       16.16       16.86      1.86 o 
   5   6   3        0.48        0.34      1.91 o 
 -12   0   4       57.26       54.09      2.64 o 
 -10   0   4       86.44       82.36      5.83 o 
  -8   0   4       98.78       98.59      1.87 o 
  -6   0   4      200.37      207.42      2.78 o 
  -4   0   4      440.66      399.94      4.10 o 
  -2   0   4      117.98      110.64      3.34 o 
   0   0   4       12.37       17.03      2.94 o 
   2   0   4      925.46     1041.88     30.49 o 
   4   0   4       26.00       39.40      3.97 o 
   6   0   4       28.05       27.93      2.71 o 
   8   0   4      197.82      188.51      8.91 o 
 -11   1   4        4.96        7.82      1.47 o 
 -10   1   4        9.92       11.19      1.72 o 
  -9   1   4       22.34       25.57      1.48 o 
  -8   1   4      106.98       99.31      1.64 o 
  -7   1   4        5.38        4.10      1.18 o 
  -6   1   4        0.88        1.12      1.43 o 
  -5   1   4      317.38      315.16      5.03 o 
  -4   1   4       24.74       23.92      1.86 o 
  -3   1   4        5.25        9.23      1.83 o 
  -2   1   4        5.39        2.83      2.27 o 
  -1   1   4       56.16       50.31      2.73 o 
   0   1   4       56.97       54.55      2.47 o 
   1   1   4      497.31      514.04      3.30 o 
   2   1   4        5.80        7.27      2.02 o 
   3   1   4        1.91        4.48      1.55 o 
   4   1   4       95.74       92.11      1.71 o 
   5   1   4      131.81      127.42      2.92 o 
   6   1   4      222.11      199.64      4.48 o 
   7   1   4       24.31       22.66      1.60 o 
   8   1   4       18.32       14.04      1.38 o 
   9   1   4        2.62        4.22      1.38 o 
 -11   2   4       28.50       28.82      1.84 o 
 -10   2   4       46.54       47.79      1.69 o 
  -9   2   4       39.89       39.60      1.42 o 
  -8   2   4       13.93       15.38      1.43 o 
  -7   2   4       45.25       39.71      1.37 o 
  -6   2   4        5.12        4.08      1.43 o 
  -5   2   4      118.82      123.53      6.53 o 
  -4   2   4     1598.02     1549.95     24.32 o 
  -3   2   4     1299.90     1399.44      9.39 o 
  -2   2   4      102.18       99.63      2.33 o 
  -1   2   4      126.00      145.77      2.54 o 
   0   2   4      671.55      718.55     13.61 o 
   1   2   4        2.71        3.33      1.96 o 
   2   2   4      434.91      428.08      7.47 o 
   3   2   4      169.19      170.83      2.83 o 
   4   2   4       47.40       49.39      1.72 o 
   5   2   4       58.28       57.21      1.72 o 
   6   2   4      186.47      182.28      4.06 o 
   7   2   4        7.77        8.41      1.65 o 
   8   2   4        0.93        3.18      1.32 o 
   9   2   4       20.42       17.80      1.36 o 
 -11   3   4        3.67        4.97      1.50 o 
 -10   3   4        6.82        4.27      1.73 o 
  -9   3   4       52.17       51.81      1.67 o 
  -8   3   4        0.20        1.40      1.49 o 
  -7   3   4       55.02       55.12      1.28 o 
  -6   3   4        2.43        3.61      1.35 o 
  -5   3   4      350.12      332.04      5.98 o 
  -4   3   4       61.67       62.02      1.97 o 
  -3   3   4       40.90       40.85      1.95 o 
  -2   3   4       55.58       54.25      2.21 o 
  -1   3   4        0.78        0.45      1.98 o 
   0   3   4      537.84      517.44      9.40 o 
   1   3   4       43.08       45.94      2.22 o 
   2   3   4       26.13       24.43      2.06 o 
   3   3   4        2.18        1.28      1.53 o 
   4   3   4      469.74      460.83      5.85 o 
   5   3   4        8.55       11.42      1.53 o 
   6   3   4      124.88      119.42      3.26 o 
   7   3   4       42.80       43.96      2.28 o 
   8   3   4        5.18        7.71      1.63 o 
 -10   4   4        4.30        3.23      2.00 o 
  -9   4   4       32.04       37.15      1.88 o 
  -8   4   4        0.03        0.21      1.27 o 
  -7   4   4       20.14       19.45      1.41 o 
  -6   4   4        6.47        6.66      1.56 o 
  -5   4   4      199.68      183.62      3.95 o 
  -4   4   4      232.72      219.19      2.42 o 
  -3   4   4       22.93       23.72      2.07 o 
  -2   4   4        0.60        0.21      2.07 o 
  -1   4   4       98.10       98.36      2.52 o 
   0   4   4       54.46       55.72      2.33 o 
   1   4   4        5.96        5.95      1.97 o 
   2   4   4      106.97      103.06      2.45 o 
   3   4   4      177.86      180.69      2.48 o 
   4   4   4        1.14        2.51      1.90 o 
   5   4   4       21.69       22.24      1.54 o 
   6   4   4      163.56      168.49      3.44 o 
   7   4   4        0.20        0.46      1.49 o 
  -8   5   4        3.65        6.00      1.61 o 
  -7   5   4        0.48        1.40      1.95 o 
  -6   5   4       38.69       38.77      1.88 o 
  -5   5   4       23.04       24.40      1.84 o 
  -4   5   4       31.96       36.31      1.96 o 
  -3   5   4      116.70      113.32      3.82 o 
  -2   5   4        7.41        6.93      2.97 o 
  -1   5   4        0.25        1.28      2.63 o 
   0   5   4       10.99       10.23      2.26 o 
   1   5   4      265.79      255.93      6.80 o 
   2   5   4        1.37        1.62      1.84 o 
   3   5   4       37.51       39.63      1.94 o 
   4   5   4        6.49        7.38      1.79 o 
   5   5   4       12.73       12.77      1.74 o 
   6   5   4        1.57        2.04      1.41 o 
  -6   6   4        8.80        9.33      2.33 o 
  -5   6   4       20.31       16.06      2.80 o 
  -4   6   4        2.53        2.23      2.42 o 
  -3   6   4        0.01        0.63      2.68 o 
  -2   6   4        2.62        2.61      2.64 o 
  -1   6   4        2.08        2.08      3.24 o 
   0   6   4        0.79        1.39      3.49 o 
   1   6   4       66.29       62.56      3.85 o 
   2   6   4        1.47        1.02      2.98 o 
   3   6   4       61.09       59.66      2.57 o 
   4   6   4        0.00        0.20      1.86 o 
 -11   0   5       85.52       84.97      3.06 o 
  -9   0   5      158.03      149.75      2.17 o 
  -7   0   5       41.35       35.58      2.09 o 
  -5   0   5      194.58      172.58      4.37 o 
  -3   0   5        6.65        6.53      3.18 o 
  -1   0   5        2.03        1.29      2.37 o 
   1   0   5      241.19      264.43      4.67 o 
   3   0   5      297.36      319.98      5.80 o 
   5   0   5      412.68      360.68     16.93 o 
   7   0   5       95.05       88.48      5.64 o 
   9   0   5       41.79       44.46      1.92 o 
 -11   1   5       16.30       17.35      1.63 o 
 -10   1   5       66.11       70.14      1.84 o 
  -9   1   5      109.37      103.47      1.71 o 
  -8   1   5      119.03      114.74      1.49 o 
  -7   1   5       47.39       45.49      1.71 o 
  -6   1   5       99.85       98.71      1.98 o 
  -5   1   5      190.50      195.48      2.29 o 
  -4   1   5        9.35       13.65      2.08 o 
  -3   1   5      506.51      489.63      5.17 o 
  -2   1   5      131.62      142.55      2.62 o 
  -1   1   5       98.08       95.29      2.93 o 
   0   1   5        9.02        9.64      2.01 o 
   1   1   5      189.69      204.13      2.46 o 
   2   1   5       49.58       63.86      1.83 o 
   3   1   5       14.23       15.08      1.49 o 
   4   1   5      127.58      121.93      1.96 o 
   5   1   5       60.26       54.05      1.86 o 
   6   1   5       27.25       22.79      1.78 o 
   7   1   5       28.01       26.37      1.61 o 
   8   1   5       45.99       50.62      1.83 o 
   9   1   5       12.43       12.28      1.37 o 
 -11   2   5        5.73        6.72      1.79 o 
 -10   2   5        5.57        7.52      1.46 o 
  -9   2   5        0.08        1.18      1.30 o 
  -8   2   5       12.53       12.34      1.21 o 
  -7   2   5       26.19       23.92      1.47 o 
  -6   2   5      138.17      140.85      2.23 o 
  -5   2   5        0.03        0.00      1.42 o 
  -4   2   5     1018.16     1014.93     12.19 o 
  -3   2   5      447.21      428.77      2.84 o 
  -2   2   5       46.08       54.04      1.89 o 
  -1   2   5       34.21       33.50      1.85 o 
   0   2   5       98.30       82.55      1.98 o 
   1   2   5       48.17       56.24      1.97 o 
   2   2   5       28.59       31.55      1.84 o 
   3   2   5      229.15      227.65      2.18 o 
   4   2   5      104.04      106.68      2.66 o 
   5   2   5       40.55       37.26      1.64 o 
   6   2   5      223.59      205.82      5.13 o 
   7   2   5       30.67       32.80      1.91 o 
   8   2   5        1.83        0.94      1.29 o 
 -10   3   5       13.30       15.69      1.27 o 
  -9   3   5       54.21       54.09      1.47 o 
  -8   3   5        4.89        5.89      1.32 o 
  -7   3   5      151.69      141.33      2.01 o 
  -6   3   5      158.99      151.38      2.09 o 
  -5   3   5        1.40        0.43      1.83 o 
  -4   3   5        0.00        2.98      1.95 o 
  -3   3   5       12.43       11.92      1.95 o 
  -2   3   5       12.10       12.19      2.00 o 
  -1   3   5       35.09       30.75      1.89 o 
   0   3   5        2.58        2.42      1.95 o 
   1   3   5        3.55        2.35      1.62 o 
   2   3   5        2.93        4.92      1.89 o 
   3   3   5      213.17      211.53      3.67 o 
   4   3   5       20.08       20.47      1.75 o 
   5   3   5       86.35       85.76      2.12 o 
   6   3   5        5.18        5.38      1.87 o 
   7   3   5       13.53       16.36      1.38 o 
   8   3   5        4.35        3.10      1.61 o 
  -9   4   5        0.02        2.43      1.59 o 
  -8   4   5        3.60        3.73      1.19 o 
  -7   4   5        0.21        1.07      1.54 o 
  -6   4   5        0.40        0.69      1.70 o 
  -5   4   5       32.10       30.52      1.74 o 
  -4   4   5      194.45      173.45      2.37 o 
  -3   4   5      135.15      136.43      2.42 o 
  -2   4   5       80.03       74.20      2.28 o 
  -1   4   5        9.88       11.30      1.97 o 
   0   4   5      118.16      115.92      2.28 o 
   1   4   5      122.67      120.89      2.49 o 
   2   4   5       11.22       12.65      1.73 o 
   3   4   5        6.35        5.88      1.66 o 
   4   4   5       98.86       94.57      2.01 o 
   5   4   5       42.19       42.49      1.87 o 
   6   4   5        6.27        6.41      1.61 o 
   7   4   5        0.04        0.11      1.43 o 
  -8   5   5        2.85        4.46      1.77 o 
  -7   5   5        2.48        2.28      1.80 o 
  -6   5   5        5.78        7.33      1.87 o 
  -5   5   5        0.48        0.00      1.98 o 
  -4   5   5        2.61        2.72      1.80 o 
  -3   5   5        1.13        2.12      1.88 o 
  -2   5   5        5.35        5.09      2.04 o 
  -1   5   5       82.73       78.31      2.74 o 
   0   5   5       46.90       49.59      2.25 o 
   1   5   5       13.69       13.84      2.00 o 
   2   5   5       58.42       55.22      2.22 o 
   3   5   5       22.31       22.80      1.81 o 
   4   5   5       15.77       16.73      1.62 o 
   5   5   5        0.90        1.79      1.62 o 
  -6   6   5        0.62        0.87      2.03 o 
  -5   6   5        3.91        4.84      2.10 o 
  -4   6   5       29.49       30.73      2.39 o 
  -3   6   5        1.62        4.46      3.03 o 
  -2   6   5        0.25        0.35      2.95 o 
  -1   6   5        2.55        1.75      2.94 o 
   0   6   5       51.40       56.50      3.44 o 
   1   6   5       29.24       39.76      3.28 o 
   2   6   5        0.54        0.00      2.31 o 
   3   6   5        8.04        8.53      2.09 o 
 -10   0   6       17.11       18.49      1.75 o 
  -8   0   6       57.69       49.15      2.38 o 
  -6   0   6      228.80      218.85     10.63 o 
  -4   0   6      258.71      234.96      3.50 o 
  -2   0   6      266.27      255.26      5.39 o 
   0   0   6      567.30      623.06     19.89 o 
   2   0   6       49.16       48.79      2.18 o 
   4   0   6      289.30      275.37      3.13 o 
   6   0   6       40.07       33.64      1.99 o 
   8   0   6       42.76       49.76      3.22 o 
 -11   1   6       31.70       33.77      1.28 o 
 -10   1   6       11.80       13.90      1.17 o 
  -9   1   6        0.19        0.44      1.41 o 
  -8   1   6        3.42        3.47      1.68 o 
  -7   1   6        5.27        6.06      1.87 o 
  -6   1   6       13.73       10.36      1.94 o 
  -5   1   6        0.48        1.25      1.56 o 
  -4   1   6       50.08       55.28      1.72 o 
  -3   1   6       22.86       23.75      1.68 o 
  -2   1   6      148.38      154.09      2.11 o 
  -1   1   6       55.76       58.10      1.84 o 
   0   1   6      661.71      681.37     11.30 o 
   1   1   6       15.12       16.71      1.96 o 
   2   1   6        0.17        6.37      1.73 o 
   3   1   6       71.96       67.89      1.69 o 
   4   1   6       55.21       51.32      1.84 o 
   5   1   6        9.23       11.38      1.73 o 
   6   1   6       35.91       40.12      1.54 o 
   7   1   6        0.99        0.15      1.58 o 
   8   1   6        6.33       13.15      1.78 o 
 -11   2   6        1.69        1.31      1.38 o 
 -10   2   6       22.05       23.06      1.38 o 
  -9   2   6       24.61       24.62      1.32 o 
  -8   2   6        0.98        2.70      1.31 o 
  -7   2   6      206.41      199.25      2.71 o 
  -6   2   6        1.00        1.27      1.53 o 
  -5   2   6        4.34        6.52      1.57 o 
  -4   2   6       67.56       69.18      2.07 o 
  -3   2   6        0.23        2.35      1.54 o 
  -2   2   6      130.29      125.88      2.68 o 
  -1   2   6      212.88      199.73      2.19 o 
   0   2   6      138.02      138.80      2.48 o 
   1   2   6       17.57       13.93      1.58 o 
   2   2   6       17.72       15.11      1.76 o 
   3   2   6       66.69       66.15      1.87 o 
   4   2   6        0.02        0.67      1.66 o 
   5   2   6      337.72      316.03      7.18 o 
   6   2   6       10.75       15.77      2.46 o 
   7   2   6        1.10        0.35      1.52 o 
   8   2   6       15.68       19.50      1.86 o 
 -10   3   6       12.42       13.15      1.59 o 
  -9   3   6        0.00        0.00      1.32 o 
  -8   3   6        5.24        5.31      1.18 o 
  -7   3   6       20.90       21.01      1.47 o 
  -6   3   6     1141.85     1077.66     12.02 o 
  -5   3   6      234.07      233.55      2.51 o 
  -4   3   6       12.00       10.93      1.69 o 
  -3   3   6       25.10       25.21      1.77 o 
  -2   3   6      120.10      121.96      3.32 o 
  -1   3   6       12.36       13.44      1.89 o 
   0   3   6       57.15       57.34      2.13 o 
   1   3   6       84.65       78.94      1.99 o 
   2   3   6      207.23      217.16      4.15 o 
   3   3   6      213.55      209.81      4.21 o 
   4   3   6      263.67      250.93      4.37 o 
   5   3   6        2.24        2.55      1.55 o 
   6   3   6        5.25        6.11      1.73 o 
   7   3   6        0.55        1.57      1.98 o 
  -9   4   6        4.84        5.78      1.32 o 
  -8   4   6        2.30        3.59      1.57 o 
  -7   4   6        3.26        3.82      1.54 o 
  -6   4   6       13.65       16.32      1.73 o 
  -5   4   6        8.73        8.53      1.74 o 
  -4   4   6       95.15       92.52      2.22 o 
  -3   4   6        0.03        0.61      1.86 o 
  -2   4   6       14.17       13.35      1.82 o 
  -1   4   6      392.64      370.33      6.50 o 
   0   4   6      102.02       91.60      2.06 o 
   1   4   6       17.44       17.08      1.75 o 
   2   4   6       77.54       85.98      2.67 o 
   3   4   6       21.44       18.42      1.76 o 
   4   4   6       43.44       43.52      1.85 o 
   5   4   6        1.67        1.80      1.91 o 
   6   4   6       11.64       14.13      1.79 o 
  -8   5   6        7.31        9.11      1.67 o 
  -7   5   6        3.90        3.44      1.61 o 
  -6   5   6        3.33        3.32      1.52 o 
  -5   5   6       21.45       19.95      1.82 o 
  -4   5   6        5.00        3.53      1.79 o 
  -3   5   6        8.62        8.44      2.02 o 
  -2   5   6       18.39       17.58      1.80 o 
  -1   5   6        2.53        5.46      1.87 o 
   0   5   6       22.00       17.94      2.03 o 
   1   5   6       49.56       49.14      2.16 o 
   2   5   6       11.82       11.24      2.04 o 
   3   5   6        1.71        1.53      1.96 o 
   4   5   6       10.54       13.33      2.03 o 
   5   5   6        0.88        1.33      1.83 o 
  -5   6   6       11.02       10.21      2.04 o 
  -4   6   6        3.82        4.07      2.80 o 
  -3   6   6       10.60       15.60      2.81 o 
  -2   6   6       15.28       18.46      3.54 o 
  -1   6   6       29.28       35.52      2.95 o 
   0   6   6       40.58       41.83      2.89 o 
   1   6   6        4.32        5.21      2.23 o 
   2   6   6        2.57        3.73      2.00 o 
 -11   0   7       56.72       60.57      2.42 o 
  -9   0   7       40.45       42.37      2.83 o 
  -7   0   7      190.28      193.79      3.75 o 
  -5   0   7      237.43      205.28      3.01 o 
  -3   0   7       13.19       16.50      2.91 o 
  -1   0   7      374.97      369.02     13.30 o 
   1   0   7        2.12        5.49      2.77 o 
   3   0   7      311.67      313.67      8.08 o 
   5   0   7        3.76        4.72      2.17 o 
   7   0   7       83.84       78.54      4.15 o 
 -11   1   7        7.53        8.12      1.48 o 
 -10   1   7       41.09       39.63      1.27 o 
  -9   1   7       27.68       28.90      1.62 o 
  -8   1   7        4.67        4.49      1.70 o 
  -7   1   7        0.09        0.18      1.41 o 
  -6   1   7       11.52       13.97      1.58 o 
  -5   1   7        0.04        1.72      1.34 o 
  -4   1   7       67.56       69.26      1.80 o 
  -3   1   7       11.38        9.12      1.59 o 
  -2   1   7      144.78      154.80      4.34 o 
  -1   1   7        0.95        0.00      1.56 o 
   0   1   7        0.07        0.00      1.60 o 
   1   1   7      265.99      265.28      4.19 o 
   2   1   7       79.93       81.52      1.93 o 
   3   1   7       12.25        9.45      1.56 o 
   4   1   7      204.76      184.88      2.80 o 
   5   1   7      103.99       99.40      2.35 o 
   6   1   7       26.75       22.28      1.75 o 
   7   1   7        6.89        6.83      1.98 o 
 -11   2   7        1.27        1.81      1.32 o 
 -10   2   7       59.34       58.29      1.43 o 
  -9   2   7       42.27       43.18      1.50 o 
  -8   2   7        1.07        2.22      1.49 o 
  -7   2   7       62.46       67.61      1.82 o 
  -6   2   7       21.74       22.29      1.72 o 
  -5   2   7       32.66       31.09      1.65 o 
  -4   2   7       24.10       23.35      1.58 o 
  -3   2   7       25.34       22.53      1.58 o 
  -2   2   7        8.89        8.14      1.46 o 
  -1   2   7        1.09        0.81      1.42 o 
   0   2   7       21.66       22.78      1.76 o 
   1   2   7       67.97       63.80      1.74 o 
   2   2   7      583.85      564.51      3.97 o 
   3   2   7        9.25        8.17      1.52 o 
   4   2   7      101.75       93.68      2.12 o 
   5   2   7       18.32       19.11      1.93 o 
   6   2   7        9.52       13.12      1.60 o 
   7   2   7        0.27        0.00      1.42 o 
 -10   3   7        1.29        3.00      1.30 o 
  -9   3   7        0.01        1.29      1.55 o 
  -8   3   7        3.77        3.56      1.54 o 
  -7   3   7       82.99       77.63      1.76 o 
  -6   3   7        1.27        2.48      1.42 o 
  -5   3   7      398.62      384.52      6.49 o 
  -4   3   7        1.05        1.13      1.67 o 
  -3   3   7      127.12      119.30      2.71 o 
  -2   3   7        3.78        2.47      1.69 o 
  -1   3   7       96.47       94.72      2.39 o 
   0   3   7        0.16        0.53      1.72 o 
   1   3   7        0.03        0.69      1.71 o 
   2   3   7        0.04        0.00      1.54 o 
   3   3   7       58.04       59.71      2.21 o 
   4   3   7       67.75       61.91      1.77 o 
   5   3   7        0.13        1.93      1.57 o 
   6   3   7        0.10        1.74      1.72 o 
  -9   4   7        5.97        5.21      1.45 o 
  -8   4   7       89.46       79.97      1.76 o 
  -7   4   7       28.50       27.84      1.67 o 
  -6   4   7        9.85       12.92      1.92 o 
  -5   4   7       18.98       17.78      1.92 o 
  -4   4   7        0.39        1.14      1.69 o 
  -3   4   7       33.86       31.99      2.00 o 
  -2   4   7       25.55       26.46      1.81 o 
  -1   4   7       46.60       41.22      1.99 o 
   0   4   7        5.80        5.53      1.71 o 
   1   4   7       10.52       12.00      1.74 o 
   2   4   7       74.99       71.36      2.08 o 
   3   4   7        6.14        7.61      1.76 o 
   4   4   7        2.21        2.83      1.73 o 
   5   4   7        4.83        7.09      1.63 o 
  -7   5   7        0.02        0.31      1.77 o 
  -6   5   7        2.99        3.80      1.75 o 
  -5   5   7       11.57       15.95      1.94 o 
  -4   5   7       10.55       12.43      2.08 o 
  -3   5   7       37.30       32.44      2.12 o 
  -2   5   7        4.28        5.29      1.88 o 
  -1   5   7        8.85        6.48      1.91 o 
   0   5   7        0.91        1.07      1.91 o 
   1   5   7        5.92        5.94      1.82 o 
   2   5   7       22.65       22.43      1.92 o 
   3   5   7        0.73        1.23      2.01 o 
  -4   6   7        0.05        0.58      2.01 o 
  -3   6   7        0.15        0.02      2.13 o 
  -2   6   7       36.52       42.61      2.52 o 
  -1   6   7        4.62        4.87      2.43 o 
   0   6   7        2.26        2.79      2.23 o 
 -10   0   8        9.18       11.97      2.80 o 
  -8   0   8        2.89        1.42      2.15 o 
  -6   0   8       41.42       42.48      2.07 o 
  -4   0   8      291.35      281.33      3.20 o 
  -2   0   8      351.32      342.33     15.70 o 
   0   0   8       12.58       19.75      3.03 o 
   2   0   8      349.94      321.03      7.63 o 
   4   0   8        5.28        3.74      2.16 o 
   6   0   8       33.12       37.92      6.61 o 
 -11   1   8        7.67        8.42      1.26 o 
 -10   1   8        6.52        6.90      1.73 o 
  -9   1   8        5.17        7.39      1.37 o 
  -8   1   8       76.97       75.77      1.56 o 
  -7   1   8        4.92        5.01      1.90 o 
  -6   1   8       17.39       16.16      1.69 o 
  -5   1   8        0.23        0.86      1.54 o 
  -4   1   8        7.91        7.67      1.58 o 
  -3   1   8       12.74       11.15      1.61 o 
  -2   1   8       34.80       37.97      2.02 o 
  -1   1   8        1.40        3.81      1.60 o 
   0   1   8       30.59       29.24      1.66 o 
   1   1   8        0.08        0.51      1.69 o 
   2   1   8        2.41        4.54      1.55 o 
   3   1   8      176.49      161.82      5.51 o 
   4   1   8       10.05       11.22      1.69 o 
   5   1   8       11.06       10.34      1.59 o 
   6   1   8        9.71       11.92      1.77 o 
 -10   2   8        0.62        1.54      1.35 o 
  -9   2   8       42.14       39.86      1.89 o 
  -8   2   8      161.42      155.25      2.48 o 
  -7   2   8       10.72       12.78      1.70 o 
  -6   2   8       19.40       19.38      1.65 o 
  -5   2   8        1.07        0.95      1.65 o 
  -4   2   8       14.79       15.53      1.45 o 
  -3   2   8       26.66       25.08      1.76 o 
  -2   2   8      138.82      140.25      2.46 o 
  -1   2   8      178.84      170.84      3.61 o 
   0   2   8      103.81      105.63      2.30 o 
   1   2   8      194.32      179.41      4.59 o 
   2   2   8      134.03      123.98      4.09 o 
   3   2   8        0.13        0.65      1.43 o 
   4   2   8       38.24       40.90      1.66 o 
   5   2   8        9.62       14.70      1.60 o 
   6   2   8        5.82        9.60      1.63 o 
 -10   3   8        0.18        1.78      1.42 o 
  -9   3   8        4.35        4.93      1.46 o 
  -8   3   8       48.58       49.45      1.85 o 
  -7   3   8       17.13       14.48      1.74 o 
  -6   3   8      136.18      124.72      1.81 o 
  -5   3   8        2.97        1.30      1.64 o 
  -4   3   8        4.30        4.63      1.62 o 
  -3   3   8       38.67       36.28      1.63 o 
  -2   3   8      261.87      242.77      7.03 o 
  -1   3   8        2.48        3.60      1.53 o 
   0   3   8       16.86       15.50      1.56 o 
   1   3   8       19.17       23.94      1.60 o 
   2   3   8        7.18        7.47      1.52 o 
   3   3   8      128.18      120.64      3.47 o 
   4   3   8       18.22       19.80      1.72 o 
   5   3   8       16.54       23.43      2.24 o 
  -8   4   8      141.54      130.12      1.89 o 
  -7   4   8      136.77      123.07      2.15 o 
  -6   4   8        2.55        3.50      1.68 o 
  -5   4   8        2.14        2.63      1.68 o 
  -4   4   8       29.95       32.23      1.78 o 
  -3   4   8        7.09        5.47      1.88 o 
  -2   4   8        3.97        1.45      1.85 o 
  -1   4   8       20.07       18.38      1.59 o 
   0   4   8       24.62       26.43      1.64 o 
   1   4   8       43.18       42.74      1.85 o 
   2   4   8        7.29        7.07      1.74 o 
   3   4   8        9.20        7.80      1.48 o 
   4   4   8        9.49       11.53      1.65 o 
  -6   5   8        2.70        2.03      1.78 o 
  -5   5   8        3.38        6.96      1.79 o 
  -4   5   8        0.35        2.43      1.93 o 
  -3   5   8       62.86       69.09      2.07 o 
  -2   5   8        5.25        4.03      1.82 o 
  -1   5   8        2.20        3.54      1.75 o 
   0   5   8       23.40       29.13      1.73 o 
   1   5   8       27.16       31.51      2.09 o 
   2   5   8        8.81        8.84      2.04 o 
  -9   0   9        5.14        7.58      1.94 o 
  -7   0   9        2.67        3.89      2.16 o 
  -5   0   9       31.65       29.07      2.28 o 
  -3   0   9       56.54       58.19      4.32 o 
  -1   0   9      178.67      180.19     10.66 o 
   1   0   9       77.13       68.73      2.50 o 
   3   0   9      148.52      149.38      5.51 o 
   5   0   9        0.38        3.43      2.71 o 
 -10   1   9       10.34       11.69      1.64 o 
  -9   1   9       76.27       83.61      2.15 o 
  -8   1   9        1.66        3.23      1.86 o 
  -7   1   9       17.30       19.05      1.71 o 
  -6   1   9       49.82       46.05      1.67 o 
  -5   1   9        6.93        6.29      1.69 o 
  -4   1   9       28.10       27.85      1.59 o 
  -3   1   9       28.43       28.46      1.95 o 
  -2   1   9       92.12       92.42      1.68 o 
  -1   1   9       58.35       57.21      1.63 o 
   0   1   9      201.35      191.42      5.39 o 
   1   1   9      164.80      160.26      3.70 o 
   2   1   9       49.44       45.94      1.69 o 
   3   1   9        0.11        0.00      1.68 o 
   4   1   9       10.12        9.27      1.61 o 
   5   1   9       22.50       25.04      2.00 o 
 -10   2   9        1.03        2.32      1.24 o 
  -9   2   9       36.31       38.82      1.84 o 
  -8   2   9       98.41       97.91      2.21 o 
  -7   2   9       27.03       28.12      1.59 o 
  -6   2   9        1.05        0.00      1.49 o 
  -5   2   9       23.76       26.50      1.58 o 
  -4   2   9      162.02      159.82      2.11 o 
  -3   2   9        8.30        9.69      1.70 o 
  -2   2   9        3.52        4.52      1.66 o 
  -1   2   9        2.36        1.32      1.66 o 
   0   2   9        5.28        8.96      1.99 o 
   1   2   9       19.38       22.30      1.52 o 
   2   2   9       65.98       59.93      2.52 o 
   3   2   9        4.68        3.79      1.43 o 
   4   2   9       11.75       13.90      1.61 o 
   5   2   9        0.11        1.47      1.62 o 
  -9   3   9        0.60        2.10      1.50 o 
  -8   3   9        1.21        3.12      1.74 o 
  -7   3   9        5.98        5.17      1.46 o 
  -6   3   9        2.31        3.18      1.50 o 
  -5   3   9       23.44       21.74      1.59 o 
  -4   3   9       11.88       12.85      1.55 o 
  -3   3   9       59.27       52.46      2.05 o 
  -2   3   9       10.69        9.89      1.69 o 
  -1   3   9        0.39        0.00      1.67 o 
   0   3   9       18.10       19.41      1.73 o 
   1   3   9       30.53       26.68      1.78 o 
   2   3   9       40.18       35.81      1.77 o 
   3   3   9       18.20       18.32      1.75 o 
   4   3   9        3.28        5.25      1.60 o 
  -8   4   9       41.36       37.24      1.80 o 
  -7   4   9       89.43       87.94      2.06 o 
  -6   4   9        2.55        2.14      1.60 o 
  -5   4   9        3.76        7.06      1.75 o 
  -4   4   9       12.90       13.04      1.72 o 
  -3   4   9        7.67        4.63      1.70 o 
  -2   4   9        0.60        2.46      1.55 o 
  -1   4   9       16.88       17.87      1.96 o 
   0   4   9       14.77       15.19      1.97 o 
   1   4   9      103.58      115.52      3.37 o 
   2   4   9        7.51        6.12      1.78 o 
   3   4   9       12.70       13.87      1.83 o 
  -5   5   9        3.10        6.07      1.86 o 
  -4   5   9       30.29       36.26      1.94 o 
  -3   5   9        0.96        0.67      1.75 o 
  -2   5   9        6.88        9.03      2.00 o 
  -1   5   9        3.85        5.27      1.61 o 
   0   5   9       35.76       36.46      1.95 o 
 -10   0  10       45.26       46.61      2.54 o 
  -8   0  10        3.26        2.40      1.92 o 
  -6   0  10       87.65       88.42      2.95 o 
  -4   0  10        4.81        5.10      2.22 o 
  -2   0  10      130.44      132.78      8.35 o 
   0   0  10       73.26       68.09      6.60 o 
   2   0  10      142.55      139.19      5.78 o 
   4   0  10        1.33        0.21      1.97 o 
 -10   1  10       42.91       46.63      2.14 o 
  -9   1  10       12.77       14.51      1.53 o 
  -8   1  10       23.84       21.06      1.51 o 
  -7   1  10        0.03        1.45      1.52 o 
  -6   1  10       64.22       62.20      1.85 o 
  -5   1  10        0.98        2.50      1.65 o 
  -4   1  10       78.78       79.41      3.34 o 
  -3   1  10      113.76      114.18      2.68 o 
  -2   1  10       33.84       33.76      1.76 o 
  -1   1  10       28.84       28.74      1.42 o 
   0   1  10      415.81      396.33     17.50 o 
   1   1  10        7.41        8.92      1.57 o 
   2   1  10        0.94        0.79      1.47 o 
   3   1  10       24.68       23.67      1.55 o 
   4   1  10       26.64       27.41      1.73 o 
  -9   2  10        1.20        1.06      1.76 o 
  -8   2  10       14.21       16.84      1.77 o 
  -7   2  10        7.47        8.64      1.92 o 
  -6   2  10       11.67       13.23      1.71 o 
  -5   2  10       76.49       75.75      1.89 o 
  -4   2  10       12.22       11.29      1.58 o 
  -3   2  10       37.76       36.83      1.52 o 
  -2   2  10        4.03        2.96      1.69 o 
  -1   2  10        1.69        1.96      1.48 o 
   0   2  10       18.79       18.62      1.46 o 
   1   2  10       37.96       36.68      1.64 o 
   2   2  10       13.97       16.21      1.72 o 
   3   2  10        5.66        8.91      1.48 o 
   4   2  10       15.31       18.89      1.55 o 
  -8   3  10        5.42        5.12      1.39 o 
  -7   3  10        0.15        2.39      1.60 o 
  -6   3  10        5.00        7.17      1.93 o 
  -5   3  10       12.62       10.75      1.58 o 
  -4   3  10       26.15       21.96      1.77 o 
  -3   3  10       53.33       52.09      1.83 o 
  -2   3  10        4.67        3.79      1.57 o 
  -1   3  10       34.18       33.16      1.65 o 
   0   3  10        5.39        6.39      1.69 o 
   1   3  10        1.29        1.19      1.67 o 
   2   3  10       32.80       36.17      1.72 o 
   3   3  10        2.17        2.80      1.97 o 
  -6   4  10       15.23       18.64      1.88 o 
  -5   4  10        0.03        1.70      1.61 o 
  -4   4  10        8.09        7.57      1.65 o 
  -3   4  10       16.82       18.05      1.81 o 
  -2   4  10        8.49        6.54      1.97 o 
  -1   4  10        1.43        2.29      1.74 o 
   0   4  10        5.21        6.42      1.76 o 
   1   4  10       13.35       10.85      1.69 o 
  -9   0  11        0.11        0.00      2.34 o 
  -7   0  11        0.83        2.14      2.24 o 
  -5   0  11        3.07        3.31      2.18 o 
  -3   0  11       83.16       84.52      8.96 o 
  -1   0  11      128.75      135.21      7.39 o 
   1   0  11       11.01       10.14      2.03 o 
   3   0  11        0.01        4.47      2.85 o 
  -9   1  11       10.20       11.86      1.76 o 
  -8   1  11       14.92       15.46      1.79 o 
  -7   1  11        1.82        2.77      1.71 o 
  -6   1  11       12.99       13.23      1.72 o 
  -5   1  11       50.16       51.02      1.62 o 
  -4   1  11        0.48        2.45      1.87 o 
  -3   1  11        2.88        5.06      1.86 o 
  -2   1  11       65.10       66.93      2.04 o 
  -1   1  11       19.51       18.19      1.60 o 
   0   1  11        4.02        5.03      1.73 o 
   1   1  11       29.74       30.22      1.83 o 
   2   1  11        0.48        1.09      1.55 o 
   3   1  11        2.74        4.33      1.80 o 
  -8   2  11       16.01       15.03      1.81 o 
  -7   2  11       15.16       14.97      1.47 o 
  -6   2  11        0.04        0.00      1.71 o 
  -5   2  11       13.88       14.74      1.78 o 
  -4   2  11       64.30       63.20      2.06 o 
  -3   2  11        1.84        2.99      1.70 o 
  -2   2  11        2.11        2.70      1.44 o 
  -1   2  11        3.26        4.29      1.56 o 
   0   2  11       21.19       21.15      1.77 o 
   1   2  11        0.37        0.00      1.70 o 
   2   2  11        5.76        7.20      1.77 o 
  -7   3  11        0.26        0.63      1.79 o 
  -6   3  11       10.37       11.05      1.74 o 
  -5   3  11        0.98        3.63      1.56 o 
  -4   3  11        2.85        4.22      1.61 o 
  -3   3  11       18.36       19.06      1.65 o 
  -2   3  11        4.24        4.96      1.61 o 
  -1   3  11       38.63       48.15      2.05 o 
   0   3  11        3.38        4.66      1.78 o 
   1   3  11       14.64       17.61      1.81 o 
  -4   4  11       10.34        9.45      1.83 o 
  -3   4  11        0.03        1.39      1.65 o 
  -2   4  11        6.81        8.05      1.85 o 
  -8   0  12       11.57       12.62      2.89 o 
  -6   0  12       21.46       25.35      1.99 o 
  -4   0  12      123.17      132.09      8.13 o 
  -2   0  12      453.62      444.35     36.71 o 
   0   0  12        0.83        0.00      2.80 o 
  -7   1  12       62.73       66.24      1.81 o 
  -6   1  12       42.62       46.01      1.70 o 
  -5   1  12       13.36       16.00      1.78 o 
  -4   1  12        7.21        9.62      1.75 o 
  -3   1  12        1.63        3.38      1.32 o 
  -2   1  12        5.92        4.83      1.94 o 
  -1   1  12       13.18       13.38      1.61 o 
   0   1  12       21.22       20.09      1.60 o 
   1   1  12       29.74       30.01      1.64 o 
  -6   2  12       15.32       15.88      1.48 o 
  -5   2  12       35.22       37.68      1.87 o 
  -4   2  12        0.00        2.18      1.44 o 
  -3   2  12        0.58        0.69      1.74 o 
  -2   2  12       20.61       22.21      1.77 o 
  -1   2  12       27.77       24.68      1.60 o 
   0   2  12        1.09        2.25      1.62 o 
  -4   3  12        0.32        2.17      2.01 o 
  -3   3  12        4.06        6.86      1.66 o 
  -2   3  12        5.43        6.28      1.81 o 
  -5   0  13       11.96       12.86      2.38 o 
  -3   0  13        0.39        0.58      2.04 o 
  -5   1  13        4.81        6.91      1.82 o 
  -4   1  13       65.54       65.85      2.00 o 
  -3   1  13        8.01        9.40      1.70 o 
  -2   1  13        0.03        1.41      2.01 o 
                                                 
